# Supplementary material for: Effects of a Theory-Based, Multicomponent eHealth Intervention for Obesity Prevention in Young Children from Low-Income Families: A Pilot Randomized Controlled Study
Source: Nutrients. 2023 May 13;15(10):2296. doi: 10.3390/nu15102296 (PMC10222385; doi:10.3390/nu15102296)
Supplement: Supplementary file 1 [file nutrients-15-02296-s001.zip]

Archive with 1 entries (1 files):
- nutrients-2373564-supplementary.pdf
